# Supplementary material for: Estimating progression of Alzheimer’s disease with extracellular vesicle-related multi-omics risk models
Source: Front Aging Neurosci. 2025 Jul 24;17:1617611. doi: 10.3389/fnagi.2025.1617611 (PMC12328399; doi:10.3389/fnagi.2025.1617611)
Supplement: Supplementary file 1 [file Data_Sheet_1.csv]

Gene Symbol	Content Type	Gene Source	Sample Material	Gene Name	Species
SLC1A3	Protein	ExoCarta	Cortical neurones	solute carrier family 1 (glial high affinity glutamate transporter), member 3	Rattus norvegicus
PKM	Protein	ExoCarta	Cortical neurones	pyruvate kinase, muscle	Rattus norvegicus
ACTG1	Protein	ExoCarta	Cortical neurones	actin, gamma 1	Rattus norvegicus
GSN	Protein	ExoCarta	Cortical neurones	gelsolin	Rattus norvegicus
TUBA1A	Protein	ExoCarta	Cortical neurones	tubulin, alpha 1A	Rattus norvegicus
GRIA2	Protein	ExoCarta	Cortical neurones	glutamate receptor, ionotropic, AMPA 2	Rattus norvegicus
CLTC	Protein	ExoCarta	Cortical neurones	clathrin, heavy chain (Hc)	Rattus norvegicus
ANXA6	Protein	ExoCarta	Cortical neurones	annexin A6	Rattus norvegicus
UBB	Protein	ExoCarta	Cortical neurones	ubiquitin B	Rattus norvegicus
HSPA8	Protein	ExoCarta	Cortical neurones	heat shock 70kDa protein 8	Rattus norvegicus
PDCD6IP	Protein	ExoCarta	Cortical neurones	programmed cell death 6 interacting protein	Rattus norvegicus
YWHAZ	Protein	ExoCarta	Cortical neurones	tyrosine 3-monooxygenase/tryptophan 5-monooxygenase activation protein, zeta	Rattus norvegicus
GNAT3	Protein	ExoCarta	Cortical neurones	guanine nucleotide binding protein, alpha transducing 3	Rattus norvegicus
FLOT1	Protein	ExoCarta	Cortical neurones	flotillin 1	Rattus norvegicus
A2M	Protein	ExoCarta	Cortical neurones	alpha-2-macroglobulin	Rattus norvegicus
TUBB5	Protein	ExoCarta	Cortical neurones	tubulin, beta 5 class I	Rattus norvegicus
GRIA3	Protein	ExoCarta	Cortical neurones	glutamate receptor, ionotropic, AMPA 3	Rattus norvegicus
GRIN1	Protein	ExoCarta	Cortical neurones	glutamate receptor, ionotropic, N-methyl D-aspartate 1	Rattus norvegicus
GAPDH	Protein	ExoCarta	Cortical neurones	glyceraldehyde-3-phosphate dehydrogenase	Rattus norvegicus
TSG101	Protein	ExoCarta	Cortical neurones	tumor susceptibility 101	Rattus norvegicus
CES1C	Protein	ExoCarta	Cortical neurones	carboxylesterase 1C	Rattus norvegicus
CP	Protein	ExoCarta	Cortical neurones	ceruloplasmin (ferroxidase)	Rattus norvegicus
PPIA	Protein	ExoCarta	Cortical neurones	peptidylprolyl isomerase A (cyclophilin A)	Rattus norvegicus
SLC3A2	Protein	ExoCarta	Cortical neurones	solute carrier family 3 (amino acid transporter heavy chain), member 2	Rattus norvegicus
SLC16A1	Protein	ExoCarta	Microglia	solute carrier family 16 (monocarboxylic acid transporters), member 1	Mus musculus
EZR	Protein	ExoCarta	Microglia	ezrin	Mus musculus
ITGB2	Protein	ExoCarta	Microglia	integrin beta 2	Mus musculus
VTI1B	Protein	ExoCarta	Microglia	vesicle transport through interaction with t-SNAREs 1B	Mus musculus
CD14	Protein	ExoCarta	Microglia	CD14 antigen	Mus musculus
LCP1	Protein	ExoCarta	Microglia	lymphocyte cytosolic protein 1	Mus musculus
LPL	Protein	ExoCarta	Microglia	lipoprotein lipase	Mus musculus
CD63	Protein	ExoCarta	Microglia	CD63 antigen	Mus musculus
CLIC4	Protein	ExoCarta	Microglia	chloride intracellular channel 4 (mitochondrial)	Mus musculus
YWHAB	Protein	ExoCarta	Microglia	tyrosine 3-monooxygenase/tryptophan 5-monooxygenase activation protein, beta polypeptide	Mus musculus
CD74	Protein	ExoCarta	Microglia	CD74 antigen (invariant polypeptide of major histocompatibility complex, class II antigen-associated)	Mus musculus
CAPG	Protein	ExoCarta	Microglia	capping protein (actin filament), gelsolin-like	Mus musculus
VTI1A	Protein	ExoCarta	Microglia	vesicle transport through interaction with t-SNAREs 1A	Mus musculus
GNAI2	Protein	ExoCarta	Microglia	guanine nucleotide binding protein (G protein), alpha inhibiting 2	Mus musculus
ANPEP	Protein	ExoCarta	Microglia	alanyl (membrane) aminopeptidase	Mus musculus
CFL1	Protein	ExoCarta	Microglia	cofilin 1, non-muscle	Mus musculus
ATP1A3	Protein	ExoCarta	Microglia	ATPase, Na+/K+ transporting, alpha 3 polypeptide	Mus musculus
FCER1G	Protein	ExoCarta	Microglia	Fc receptor, IgE, high affinity I, gamma polypeptide	Mus musculus
CAP1	Protein	ExoCarta	Microglia	CAP, adenylate cyclase-associated protein 1 (yeast)	Mus musculus
PKM	Protein	ExoCarta	Microglia	pyruvate kinase, muscle	Mus musculus
YWHAZ	Protein	ExoCarta	Microglia	tyrosine 3-monooxygenase/tryptophan 5-monooxygenase activation protein, zeta polypeptide	Mus musculus
RHOG	Protein	ExoCarta	Microglia	ras homolog gene family, member G	Mus musculus
S100A10	Protein	ExoCarta	Microglia	S100 calcium binding protein A10 (calpactin)	Mus musculus
CD9	Protein	ExoCarta	Microglia	CD9 antigen	Mus musculus
PDCD6IP	Protein	ExoCarta	Microglia	programmed cell death 6 interacting protein	Mus musculus
CTSS	Protein	ExoCarta	Microglia	cathepsin S	Mus musculus
RAB11B	Protein	ExoCarta	Microglia	RAB11B, member RAS oncogene family	Mus musculus
ITGAM	Protein	ExoCarta	Microglia	integrin alpha M	Mus musculus
LAMP2	Protein	ExoCarta	Microglia	lysosomal-associated membrane protein 2	Mus musculus
EIF3F	Protein	ExoCarta	Microglia	eukaryotic translation initiation factor 3, subunit F	Mus musculus
IQGAP1	Protein	ExoCarta	Microglia	IQ motif containing GTPase activating protein 1	Mus musculus
CSTB	Protein	ExoCarta	Microglia	cystatin B	Mus musculus
BASP1	Protein	ExoCarta	Microglia	brain abundant, membrane attached signal protein 1	Mus musculus
SDCBP	Protein	ExoCarta	Microglia	syndecan binding protein	Mus musculus
LAMP1	Protein	ExoCarta	Microglia	lysosomal-associated membrane protein 1	Mus musculus
EIF4A2	Protein	ExoCarta	Microglia	eukaryotic translation initiation factor 4A2	Mus musculus
MFGE8	Protein	ExoCarta	Microglia	milk fat globule-EGF factor 8 protein	Mus musculus
MYH9	Protein	ExoCarta	Microglia	myosin, heavy polypeptide 9, non-muscle	Mus musculus
MYL6	Protein	ExoCarta	Microglia	myosin, light polypeptide 6, alkali, smooth muscle and non-muscle	Mus musculus
HSPA8	Protein	ExoCarta	Microglia	heat shock protein 8	Mus musculus
ALDOA	Protein	ExoCarta	Microglia	aldolase A, fructose-bisphosphate	Mus musculus
ENO1	Protein	ExoCarta	Microglia	enolase 1, alpha non-neuron	Mus musculus
GAPDH	Protein	ExoCarta	Microglia	glyceraldehyde-3-phosphate dehydrogenase	Mus musculus
HIST1H2BP	Protein	ExoCarta	Microglia	histone cluster 1, H2bp	Mus musculus
CD81	Protein	ExoCarta	Microglia	CD81 antigen	Mus musculus
ANXA2	Protein	ExoCarta	Microglia	annexin A2	Mus musculus
PGAM1	Protein	ExoCarta	Microglia	phosphoglycerate mutase 1	Mus musculus
PGK1	Protein	ExoCarta	Microglia	phosphoglycerate kinase 1	Mus musculus
YWHAE	Protein	ExoCarta	Microglia	tyrosine 3-monooxygenase/tryptophan 5-monooxygenase activation protein, epsilon polypeptide	Mus musculus
RAB8B	Protein	ExoCarta	Microglia	RAB8B, member RAS oncogene family	Mus musculus
STX8	Protein	ExoCarta	Microglia	syntaxin 8	Mus musculus
RAB11A	Protein	ExoCarta	Microglia	RAB11A, member RAS oncogene family	Mus musculus
RAB7	Protein	ExoCarta	Microglia	RAB7, member RAS oncogene family	Mus musculus
LGALS3	Protein	ExoCarta	Microglia	lectin, galactose binding, soluble 3	Mus musculus
MSN	Protein	ExoCarta	Microglia	moesin	Mus musculus
HSP90AA1	Protein	ExoCarta	Microglia	heat shock protein 90, alpha (cytosolic), class A member 1	Mus musculus
VCP	Protein	ExoCarta	Mov neuroglial cells	valosin containing protein	Mus musculus
ENTPD2	Protein	ExoCarta	Mov neuroglial cells	ectonucleoside triphosphate diphosphohydrolase 2	Mus musculus
TUBA1A	Protein	ExoCarta	Mov neuroglial cells	tubulin, alpha 1A	Mus musculus
PDCD6	Protein	ExoCarta	Mov neuroglial cells	programmed cell death 6	Mus musculus
SLC25A5	Protein	ExoCarta	Mov neuroglial cells	solute carrier family 25 (mitochondrial carrier, adenine nucleotide translocator), member 5	Mus musculus
THBS1	Protein	ExoCarta	Mov neuroglial cells	thrombospondin 1	Mus musculus
TSG101	Protein	ExoCarta	Mov neuroglial cells	tumor susceptibility gene 101	Mus musculus
GNB1	Protein	ExoCarta	Mov neuroglial cells	guanine nucleotide binding protein (G protein), beta 1	Mus musculus
RAB5A	Protein	ExoCarta	Mov neuroglial cells	RAB5A, member RAS oncogene family	Mus musculus
TUBB3	Protein	ExoCarta	Mov neuroglial cells	tubulin, beta 3 class III	Mus musculus
MYL6B	Protein	ExoCarta	Mov neuroglial cells	myosin, light polypeptide 6B	Mus musculus
PRDX2	Protein	ExoCarta	Mov neuroglial cells	peroxiredoxin 2	Mus musculus
PSAT1	Protein	ExoCarta	Mov neuroglial cells	phosphoserine aminotransferase 1	Mus musculus
HSPA8	Protein	ExoCarta	Mov neuroglial cells	heat shock protein 8	Mus musculus
ENO1	Protein	ExoCarta	Mov neuroglial cells	enolase 1, alpha non-neuron	Mus musculus
TUBA1C	Protein	ExoCarta	Mov neuroglial cells	tubulin, alpha 1C	Mus musculus
ACTN4	Protein	ExoCarta	Mov neuroglial cells	actinin alpha 4	Mus musculus
PFN1	Protein	ExoCarta	Mov neuroglial cells	profilin 1	Mus musculus
ARF3	Protein	ExoCarta	Mov neuroglial cells	ADP-ribosylation factor 3	Mus musculus
ITGA3	Protein	ExoCarta	Mov neuroglial cells	integrin alpha 3	Mus musculus
ENO1B	Protein	ExoCarta	Mov neuroglial cells	enolase 1B, retrotransposed	Mus musculus
C3	Protein	ExoCarta	Mov neuroglial cells	complement component 3	Mus musculus
ACTB	Protein	ExoCarta	Mov neuroglial cells	actin, beta	Mus musculus
ARF5	Protein	ExoCarta	Mov neuroglial cells	ADP-ribosylation factor 5	Mus musculus
VIM	Protein	ExoCarta	Mov neuroglial cells	vimentin	Mus musculus
AHCY	Protein	ExoCarta	Mov neuroglial cells	S-adenosylhomocysteine hydrolase	Mus musculus
SERPINE1	Protein	ExoCarta	Mov neuroglial cells	serine (or cysteine) peptidase inhibitor, clade E, member 1	Mus musculus
RPS3	Protein	ExoCarta	Mov neuroglial cells	ribosomal protein S3	Mus musculus
ANXA5	Protein	ExoCarta	Mov neuroglial cells	annexin A5	Mus musculus
FDPS	Protein	ExoCarta	Mov neuroglial cells	farnesyl diphosphate synthetase	Mus musculus
ACTG1	Protein	ExoCarta	Mov neuroglial cells	actin, gamma, cytoplasmic 1	Mus musculus
ANXA6	Protein	ExoCarta	Mov neuroglial cells	annexin A6	Mus musculus
CDC42	Protein	ExoCarta	Mov neuroglial cells	cell division cycle 42	Mus musculus
GNAS	Protein	ExoCarta	Mov neuroglial cells	GNAS (guanine nucleotide binding protein, alpha stimulating) complex locus	Mus musculus
RAB5C	Protein	ExoCarta	Mov neuroglial cells	RAB5C, member RAS oncogene family	Mus musculus
RALA	Protein	ExoCarta	Mov neuroglial cells	v-ral simian leukemia viral oncogene homolog A (ras related)	Mus musculus
TUBA1B	Protein	ExoCarta	Mov neuroglial cells	tubulin, alpha 1B	Mus musculus
GM5138	Protein	ExoCarta	Mov neuroglial cells	predicted gene 5138	Mus musculus
PGK1	Protein	ExoCarta	Mov neuroglial cells	phosphoglycerate kinase 1	Mus musculus
HBB-Y	Protein	ExoCarta	Mov neuroglial cells	hemoglobin Y, beta-like embryonic chain	Mus musculus
YWHAE	Protein	ExoCarta	Mov neuroglial cells	tyrosine 3-monooxygenase/tryptophan 5-monooxygenase activation protein, epsilon polypeptide	Mus musculus
PSMA2	Protein	ExoCarta	Mov neuroglial cells	proteasome (prosome, macropain) subunit, alpha type 2	Mus musculus
MSN	Protein	ExoCarta	Mov neuroglial cells	moesin	Mus musculus
SLC3A2	Protein	ExoCarta	Mov neuroglial cells	solute carrier family 3 (activators of dibasic and neutral amino acid transport), member 2	Mus musculus
HIST1H4A	Protein	ExoCarta	Mov neuroglial cells	histone cluster 1, H4a	Mus musculus
RHOB	Protein	ExoCarta	Mov neuroglial cells	ras homolog gene family, member B	Mus musculus
TUBB5	Protein	ExoCarta	Mov neuroglial cells	tubulin, beta 5 class I	Mus musculus
TNC	Protein	ExoCarta	Mov neuroglial cells	tenascin C	Mus musculus
GNA13	Protein	ExoCarta	Mov neuroglial cells	guanine nucleotide binding protein, alpha 13	Mus musculus
ARF6	Protein	ExoCarta	Mov neuroglial cells	ADP-ribosylation factor 6	Mus musculus
EDIL3	Protein	ExoCarta	Mov neuroglial cells	EGF-like repeats and discoidin I-like domains 3	Mus musculus
RAB10	Protein	ExoCarta	Mov neuroglial cells	RAB10, member RAS oncogene family	Mus musculus
ITGAV	Protein	ExoCarta	Mov neuroglial cells	integrin alpha V	Mus musculus
GM9392	Protein	ExoCarta	Mov neuroglial cells	predicted pseudogene 9392	Mus musculus
ANXA1	Protein	ExoCarta	Mov neuroglial cells	annexin A1	Mus musculus
LAMP2	Protein	ExoCarta	Mov neuroglial cells	lysosomal-associated membrane protein 2	Mus musculus
HTRA1	Protein	ExoCarta	Mov neuroglial cells	HtrA serine peptidase 1	Mus musculus
ANXA3	Protein	ExoCarta	Mov neuroglial cells	annexin A3	Mus musculus
ITGB1	Protein	ExoCarta	Mov neuroglial cells	integrin beta 1 (fibronectin receptor beta)	Mus musculus
ANXA4	Protein	ExoCarta	Mov neuroglial cells	annexin A4	Mus musculus
AKR1A1	Protein	ExoCarta	Mov neuroglial cells	aldo-keto reductase family 1, member A1 (aldehyde reductase)	Mus musculus
POSTN	Protein	ExoCarta	Mov neuroglial cells	periostin, osteoblast specific factor	Mus musculus
LDHA	Protein	ExoCarta	Mov neuroglial cells	lactate dehydrogenase A	Mus musculus
GAPDH	Protein	ExoCarta	Mov neuroglial cells	glyceraldehyde-3-phosphate dehydrogenase	Mus musculus
ANXA11	Protein	ExoCarta	Mov neuroglial cells	annexin A11	Mus musculus
PPIC	Protein	ExoCarta	Mov neuroglial cells	peptidylprolyl isomerase C	Mus musculus
PRNP	Protein	ExoCarta	Mov neuroglial cells	prion protein	Mus musculus
EEF1A1	Protein	ExoCarta	Mov neuroglial cells	eukaryotic translation elongation factor 1 alpha 1	Mus musculus
ITGA7	Protein	ExoCarta	Mov neuroglial cells	integrin alpha 7	Mus musculus
PZP	Protein	ExoCarta	Mov neuroglial cells	pregnancy zone protein	Mus musculus
RRAS	Protein	ExoCarta	Mov neuroglial cells	Harvey rat sarcoma oncogene, subgroup R	Mus musculus
TPI1	Protein	ExoCarta	Mov neuroglial cells	triosephosphate isomerase 1	Mus musculus
MFGE8	Protein	ExoCarta	Mov neuroglial cells	milk fat globule-EGF factor 8 protein	Mus musculus
ACTG2	Protein	ExoCarta	Mov neuroglial cells	actin, gamma 2, smooth muscle, enteric	Mus musculus
PPIA	Protein	ExoCarta	Mov neuroglial cells	peptidylprolyl isomerase A	Mus musculus
CFL1	Protein	ExoCarta	Mov neuroglial cells	cofilin 1, non-muscle	Mus musculus
FLOT1	Protein	ExoCarta	Mov neuroglial cells	flotillin 1	Mus musculus
YWHAZ	Protein	ExoCarta	Mov neuroglial cells	tyrosine 3-monooxygenase/tryptophan 5-monooxygenase activation protein, zeta polypeptide	Mus musculus
HIST1H2AK	Protein	ExoCarta	Mov neuroglial cells	histone cluster 1, H2ak	Mus musculus
RAP2B	Protein	ExoCarta	Mov neuroglial cells	RAP2B, member of RAS oncogene family	Mus musculus
RAB11B	Protein	ExoCarta	Mov neuroglial cells	RAB11B, member RAS oncogene family	Mus musculus
YWHAG	Protein	ExoCarta	Mov neuroglial cells	tyrosine 3-monooxygenase/tryptophan 5-monooxygenase activation protein, gamma polypeptide	Mus musculus
RAB1	Protein	ExoCarta	Mov neuroglial cells	RAB1, member RAS oncogene family	Mus musculus
SERPINF1	Protein	ExoCarta	Mov neuroglial cells	serine (or cysteine) peptidase inhibitor, clade F, member 1	Mus musculus
ALB	Protein	ExoCarta	Mov neuroglial cells	albumin	Mus musculus
GDI2	Protein	ExoCarta	Mov neuroglial cells	guanosine diphosphate (GDP) dissociation inhibitor 2	Mus musculus
ANXA2	Protein	ExoCarta	Mov neuroglial cells	annexin A2	Mus musculus
ARPC3	Protein	ExoCarta	Mov neuroglial cells	actin related protein 2/3 complex, subunit 3	Mus musculus
GNAQ	Protein	ExoCarta	Mov neuroglial cells	guanine nucleotide binding protein, alpha q polypeptide	Mus musculus
CLIC1	Protein	ExoCarta	Mov neuroglial cells	chloride intracellular channel 1	Mus musculus
RAB7	Protein	ExoCarta	Mov neuroglial cells	RAB7, member RAS oncogene family	Mus musculus
PEBP1	Protein	ExoCarta	Mov neuroglial cells	phosphatidylethanolamine binding protein 1	Mus musculus
GM20899	Protein	ExoCarta	Neural stem cells	predicted gene, 20899	Mus musculus
LGALS1	Protein	ExoCarta	Neural stem cells	lectin, galactose binding, soluble 1	Mus musculus
HIST1H4F	Protein	ExoCarta	Neural stem cells	histone cluster 1, H4f	Mus musculus
NOMO1	Protein	ExoCarta	Neural stem cells	nodal modulator 1	Mus musculus
HIST1H2AG	Protein	ExoCarta	Neural stem cells	histone cluster 1, H2ag	Mus musculus
B2M	Protein	ExoCarta	Neural stem cells	beta-2 microglobulin	Mus musculus
CD63	Protein	ExoCarta	Neural stem cells	CD63 antigen	Mus musculus
HIST1H4B	Protein	ExoCarta	Neural stem cells	histone cluster 1, H4b	Mus musculus
HIST1H4J	Protein	ExoCarta	Neural stem cells	histone cluster 1, H4j	Mus musculus
PSMA5	Protein	ExoCarta	Neural stem cells	proteasome (prosome, macropain) subunit, alpha type 5	Mus musculus
SSR4	Protein	ExoCarta	Neural stem cells	signal sequence receptor, delta	Mus musculus
DHCR24	Protein	ExoCarta	Neural stem cells	24-dehydrocholesterol reductase	Mus musculus
YBX1	Protein	ExoCarta	Neural stem cells	Y box protein 1	Mus musculus
BTBD17	Protein	ExoCarta	Neural stem cells	BTB (POZ) domain containing 17	Mus musculus
TSG101	Protein	ExoCarta	Neural stem cells	tumor susceptibility gene 101	Mus musculus
LONP1	Protein	ExoCarta	Neural stem cells	lon peptidase 1, mitochondrial	Mus musculus
CD9	Protein	ExoCarta	Neural stem cells	CD9 antigen	Mus musculus
LOC102643269	Protein	ExoCarta	Neural stem cells	rRNA 2'-O-methyltransferase fibrillarin	Mus musculus
HIST2H4	Protein	ExoCarta	Neural stem cells	histone cluster 2, H4	Mus musculus
H2AFZ	Protein	ExoCarta	Neural stem cells	H2A histone family, member Z	Mus musculus
PSMB6	Protein	ExoCarta	Neural stem cells	proteasome (prosome, macropain) subunit, beta type 6	Mus musculus
HIST1H2AD	Protein	ExoCarta	Neural stem cells	histone cluster 1, H2ad	Mus musculus
GLCE	Protein	ExoCarta	Neural stem cells	glucuronyl C5-epimerase	Mus musculus
ENO1	Protein	ExoCarta	Neural stem cells	enolase 1, alpha non-neuron	Mus musculus
PNPLA8	Protein	ExoCarta	Neural stem cells	patatin-like phospholipase domain containing 8	Mus musculus
MRPS33	Protein	ExoCarta	Neural stem cells	mitochondrial ribosomal protein S33	Mus musculus
PSMA3	Protein	ExoCarta	Neural stem cells	proteasome (prosome, macropain) subunit, alpha type 3	Mus musculus
NSDHL	Protein	ExoCarta	Neural stem cells	NAD(P) dependent steroid dehydrogenase-like	Mus musculus
ACADM	Protein	ExoCarta	Neural stem cells	acyl-Coenzyme A dehydrogenase, medium chain	Mus musculus
SQLE	Protein	ExoCarta	Neural stem cells	squalene epoxidase	Mus musculus
ARXES2	Protein	ExoCarta	Neural stem cells	adipocyte-related X-chromosome expressed sequence 2	Mus musculus
EDEM3	Protein	ExoCarta	Neural stem cells	ER degradation enhancer, mannosidase alpha-like 3	Mus musculus
ETFB	Protein	ExoCarta	Neural stem cells	electron transferring flavoprotein, beta polypeptide	Mus musculus
HIST1H2AN	Protein	ExoCarta	Neural stem cells	histone cluster 1, H2an	Mus musculus
TMEM126A	Protein	ExoCarta	Neural stem cells	transmembrane protein 126A	Mus musculus
ENO1B	Protein	ExoCarta	Neural stem cells	enolase 1B, retrotransposed	Mus musculus
HIST1H2AI	Protein	ExoCarta	Neural stem cells	histone cluster 1, H2ai	Mus musculus
RPLP0	Protein	ExoCarta	Neural stem cells	ribosomal protein, large, P0	Mus musculus
DYNLRB1	Protein	ExoCarta	Neural stem cells	dynein light chain roadblock-type 1	Mus musculus
HSP90AA1	Protein	ExoCarta	Neural stem cells	heat shock protein 90, alpha (cytosolic), class A member 1	Mus musculus
EMC7	Protein	ExoCarta	Neural stem cells	ER membrane protein complex subunit 7	Mus musculus
ACTB	Protein	ExoCarta	Neural stem cells	actin, beta	Mus musculus
PSMD2	Protein	ExoCarta	Neural stem cells	proteasome (prosome, macropain) 26S subunit, non-ATPase, 2	Mus musculus
AGO1	Protein	ExoCarta	Neural stem cells	argonaute RISC catalytic subunit 1	Mus musculus
HNRNPU	Protein	ExoCarta	Neural stem cells	heterogeneous nuclear ribonucleoprotein U	Mus musculus
CSNK2A1	Protein	ExoCarta	Neural stem cells	casein kinase 2, alpha 1 polypeptide	Mus musculus
TOP1	Protein	ExoCarta	Neural stem cells	topoisomerase (DNA) I	Mus musculus
VIM	Protein	ExoCarta	Neural stem cells	vimentin	Mus musculus
ETFA	Protein	ExoCarta	Neural stem cells	electron transferring flavoprotein, alpha polypeptide	Mus musculus
SUB1	Protein	ExoCarta	Neural stem cells	SUB1 homolog (S. cerevisiae)	Mus musculus
AP2S1	Protein	ExoCarta	Neural stem cells	adaptor-related protein complex 2, sigma 1 subunit	Mus musculus
PRSS23	Protein	ExoCarta	Neural stem cells	protease, serine 23	Mus musculus
HIST1H2AB	Protein	ExoCarta	Neural stem cells	histone cluster 1, H2ab	Mus musculus
PA2G4	Protein	ExoCarta	Neural stem cells	proliferation-associated 2G4	Mus musculus
CSNK2B	Protein	ExoCarta	Neural stem cells	casein kinase 2, beta polypeptide	Mus musculus
EIF3M	Protein	ExoCarta	Neural stem cells	eukaryotic translation initiation factor 3, subunit M	Mus musculus
SND1	Protein	ExoCarta	Neural stem cells	staphylococcal nuclease and tudor domain containing 1	Mus musculus
CCT8	Protein	ExoCarta	Neural stem cells	chaperonin containing Tcp1, subunit 8 (theta)	Mus musculus
HIST2H2AB	Protein	ExoCarta	Neural stem cells	histone cluster 2, H2ab	Mus musculus
RPL18A	Protein	ExoCarta	Neural stem cells	ribosomal protein L18A	Mus musculus
USP5	Protein	ExoCarta	Neural stem cells	ubiquitin specific peptidase 5 (isopeptidase T)	Mus musculus
PRPF8	Protein	ExoCarta	Neural stem cells	pre-mRNA processing factor 8	Mus musculus
SNRPD3	Protein	ExoCarta	Neural stem cells	small nuclear ribonucleoprotein D3	Mus musculus
UGGT1	Protein	ExoCarta	Neural stem cells	UDP-glucose glycoprotein glucosyltransferase 1	Mus musculus
TMX1	Protein	ExoCarta	Neural stem cells	thioredoxin-related transmembrane protein 1	Mus musculus
HIST1H2AE	Protein	ExoCarta	Neural stem cells	histone cluster 1, H2ae	Mus musculus
EIF3E	Protein	ExoCarta	Neural stem cells	eukaryotic translation initiation factor 3, subunit E	Mus musculus
TOMM20	Protein	ExoCarta	Neural stem cells	translocase of outer mitochondrial membrane 20 homolog (yeast)	Mus musculus
HIST1H2AO	Protein	ExoCarta	Neural stem cells	histone cluster 1, H2ao	Mus musculus
PGK1	Protein	ExoCarta	Neural stem cells	phosphoglycerate kinase 1	Mus musculus
ERP44	Protein	ExoCarta	Neural stem cells	endoplasmic reticulum protein 44	Mus musculus
GARS	Protein	ExoCarta	Neural stem cells	glycyl-tRNA synthetase	Mus musculus
CCT4	Protein	ExoCarta	Neural stem cells	chaperonin containing Tcp1, subunit 4 (delta)	Mus musculus
NUP205	Protein	ExoCarta	Neural stem cells	nucleoporin 205	Mus musculus
PABPC1	Protein	ExoCarta	Neural stem cells	poly(A) binding protein, cytoplasmic 1	Mus musculus
CKB	Protein	ExoCarta	Neural stem cells	creatine kinase, brain	Mus musculus
HIST1H4K	Protein	ExoCarta	Neural stem cells	histone cluster 1, H4k	Mus musculus
RAB3IP	Protein	ExoCarta	Neural stem cells	RAB3A interacting protein	Mus musculus
RPL13A	Protein	ExoCarta	Neural stem cells	ribosomal protein L13A	Mus musculus
IDH2	Protein	ExoCarta	Neural stem cells	isocitrate dehydrogenase 2 (NADP+), mitochondrial	Mus musculus
HIST1H4A	Protein	ExoCarta	Neural stem cells	histone cluster 1, H4a	Mus musculus
HIST2H2AA1	Protein	ExoCarta	Neural stem cells	histone cluster 2, H2aa1	Mus musculus
HIST1H1E	Protein	ExoCarta	Neural stem cells	histone cluster 1, H1e	Mus musculus
HIST1H2AP	Protein	ExoCarta	Neural stem cells	histone cluster 1, H2ap	Mus musculus
HIST1H3I	Protein	ExoCarta	Neural stem cells	histone cluster 1, H3i	Mus musculus
LOC102641229	Protein	ExoCarta	Neural stem cells	histone H4	Mus musculus
HIST1H3G	Protein	ExoCarta	Neural stem cells	histone cluster 1, H3g	Mus musculus
BANF1	Protein	ExoCarta	Neural stem cells	barrier to autointegration factor 1	Mus musculus
HIST2H2AA2	Protein	ExoCarta	Neural stem cells	histone cluster 2, H2aa2	Mus musculus
FABP5	Protein	ExoCarta	Neural stem cells	fatty acid binding protein 5, epidermal	Mus musculus
NARS	Protein	ExoCarta	Neural stem cells	asparaginyl-tRNA synthetase	Mus musculus
HIST1H4N	Protein	ExoCarta	Neural stem cells	histone cluster 1, H4n	Mus musculus
HIST1H2AC	Protein	ExoCarta	Neural stem cells	histone cluster 1, H2ac	Mus musculus
PHGDH	Protein	ExoCarta	Neural stem cells	3-phosphoglycerate dehydrogenase	Mus musculus
PSMA4	Protein	ExoCarta	Neural stem cells	proteasome (prosome, macropain) subunit, alpha type 4	Mus musculus
HIST1H4M	Protein	ExoCarta	Neural stem cells	histone cluster 1, H4m	Mus musculus
HSP90AB1	Protein	ExoCarta	Neural stem cells	heat shock protein 90 alpha (cytosolic), class B member 1	Mus musculus
NCLN	Protein	ExoCarta	Neural stem cells	nicalin homolog (zebrafish)	Mus musculus
HIST1H4D	Protein	ExoCarta	Neural stem cells	histone cluster 1, H4d	Mus musculus
ALDOC	Protein	ExoCarta	Neural stem cells	aldolase C, fructose-bisphosphate	Mus musculus
SPCS2	Protein	ExoCarta	Neural stem cells	signal peptidase complex subunit 2 homolog (S. cerevisiae)	Mus musculus
EIF2S1	Protein	ExoCarta	Neural stem cells	eukaryotic translation initiation factor 2, subunit 1 alpha	Mus musculus
B3GNT6	Protein	ExoCarta	Neural stem cells	UDP-GlcNAc:betaGal beta-1,3-N-acetylglucosaminyltransferase 6 (core 3 synthase)	Mus musculus
ARXES1	Protein	ExoCarta	Neural stem cells	adipocyte-related X-chromosome expressed sequence 1	Mus musculus
GAPDH	Protein	ExoCarta	Neural stem cells	glyceraldehyde-3-phosphate dehydrogenase	Mus musculus
PSMB4	Protein	ExoCarta	Neural stem cells	proteasome (prosome, macropain) subunit, beta type 4	Mus musculus
PSMA7	Protein	ExoCarta	Neural stem cells	proteasome (prosome, macropain) subunit, alpha type 7	Mus musculus
RPL7L1	Protein	ExoCarta	Neural stem cells	ribosomal protein L7-like 1	Mus musculus
JAK2	Protein	ExoCarta	Neural stem cells	Janus kinase 2	Mus musculus
STAT1	Protein	ExoCarta	Neural stem cells	signal transducer and activator of transcription 1	Mus musculus
TNFRSF1A	Protein	ExoCarta	Neural stem cells	tumor necrosis factor receptor superfamily, member 1a	Mus musculus
AGO2	Protein	ExoCarta	Neural stem cells	argonaute RISC catalytic subunit 2	Mus musculus
MTHFD1L	Protein	ExoCarta	Neural stem cells	methylenetetrahydrofolate dehydrogenase (NADP+ dependent) 1-like	Mus musculus
SMC3	Protein	ExoCarta	Neural stem cells	structural maintenance of chromosomes 3	Mus musculus
TPI1	Protein	ExoCarta	Neural stem cells	triosephosphate isomerase 1	Mus musculus
CSNK2A2	Protein	ExoCarta	Neural stem cells	casein kinase 2, alpha prime polypeptide	Mus musculus
MRPS6	Protein	ExoCarta	Neural stem cells	mitochondrial ribosomal protein S6	Mus musculus
NME1	Protein	ExoCarta	Neural stem cells	NME/NM23 nucleoside diphosphate kinase 1	Mus musculus
FBL	Protein	ExoCarta	Neural stem cells	fibrillarin	Mus musculus
PSMA6	Protein	ExoCarta	Neural stem cells	proteasome (prosome, macropain) subunit, alpha type 6	Mus musculus
WDR36	Protein	ExoCarta	Neural stem cells	WD repeat domain 36	Mus musculus
HIST1H4I	Protein	ExoCarta	Neural stem cells	histone cluster 1, H4i	Mus musculus
HIST1H1D	Protein	ExoCarta	Neural stem cells	histone cluster 1, H1d	Mus musculus
HIST1H3A	Protein	ExoCarta	Neural stem cells	histone cluster 1, H3a	Mus musculus
MTDH	Protein	ExoCarta	Neural stem cells	metadherin	Mus musculus
PDCD6IP	Protein	ExoCarta	Neural stem cells	programmed cell death 6 interacting protein	Mus musculus
HIST4H4	Protein	ExoCarta	Neural stem cells	histone cluster 4, H4	Mus musculus
ACAA1A	Protein	ExoCarta	Neural stem cells	acetyl-Coenzyme A acyltransferase 1A	Mus musculus
HIST1H4C	Protein	ExoCarta	Neural stem cells	histone cluster 1, H4c	Mus musculus
PYCR1	Protein	ExoCarta	Neural stem cells	pyrroline-5-carboxylate reductase 1	Mus musculus
HSPA9	Protein	ExoCarta	Neural stem cells	heat shock protein 9	Mus musculus
HSPA1B	Protein	ExoCarta	Neural stem cells	heat shock protein 1B	Mus musculus
ALDOA	Protein	ExoCarta	Neural stem cells	aldolase A, fructose-bisphosphate	Mus musculus
DHCR7	Protein	ExoCarta	Neural stem cells	7-dehydrocholesterol reductase	Mus musculus
HIST1H3H	Protein	ExoCarta	Neural stem cells	histone cluster 1, H3h	Mus musculus
CROT	Protein	ExoCarta	Neural stem cells	carnitine O-octanoyltransferase	Mus musculus
MIF	Protein	ExoCarta	Neural stem cells	macrophage migration inhibitory factor	Mus musculus
JAK1	Protein	ExoCarta	Neural stem cells	Janus kinase 1	Mus musculus
HIST1H4H	Protein	ExoCarta	Neural stem cells	histone cluster 1, H4h	Mus musculus
MSN	Protein	ExoCarta	Neural stem cells	moesin	Mus musculus
NOP56	Protein	ExoCarta	Neural stem cells	NOP56 ribonucleoprotein	Mus musculus
GM20899	Protein	ExoCarta	Oligodendrocytes	predicted gene, 20899	Mus musculus
HIST1H4F	Protein	ExoCarta	Oligodendrocytes	histone cluster 1, H4f	Mus musculus
GPD1	Protein	ExoCarta	Oligodendrocytes	glycerol-3-phosphate dehydrogenase 1 (soluble)	Mus musculus
KRT14	Protein	ExoCarta	Oligodendrocytes	keratin 14	Mus musculus
HIST1H2AG	Protein	ExoCarta	Oligodendrocytes	histone cluster 1, H2ag	Mus musculus
HIST1H4B	Protein	ExoCarta	Oligodendrocytes	histone cluster 1, H4b	Mus musculus
PGK2	Protein	ExoCarta	Oligodendrocytes	phosphoglycerate kinase 2	Mus musculus
VCP	Protein	ExoCarta	Oligodendrocytes	valosin containing protein	Mus musculus
HIST1H4J	Protein	ExoCarta	Oligodendrocytes	histone cluster 1, H4j	Mus musculus
ENO1	Protein	ExoCarta	Oligodendrocytes	enolase 1, alpha non-neuron	Mus musculus
TUBA1A	Protein	ExoCarta	Oligodendrocytes	tubulin, alpha 1A	Mus musculus
YWHAH	Protein	ExoCarta	Oligodendrocytes	tyrosine 3-monooxygenase/tryptophan 5-monooxygenase activation protein, eta polypeptide	Mus musculus
KRT19	Protein	ExoCarta	Oligodendrocytes	keratin 19	Mus musculus
RAB1B	Protein	ExoCarta	Oligodendrocytes	RAB1B, member RAS oncogene family	Mus musculus
KRT71	Protein	ExoCarta	Oligodendrocytes	keratin 71	Mus musculus
HIST1H3D	Protein	ExoCarta	Oligodendrocytes	histone cluster 1, H3d	Mus musculus
TKT	Protein	ExoCarta	Oligodendrocytes	transketolase	Mus musculus
KRT5	Protein	ExoCarta	Oligodendrocytes	keratin 5	Mus musculus
HIST2H4	Protein	ExoCarta	Oligodendrocytes	histone cluster 2, H4	Mus musculus
SIRT2	Protein	ExoCarta	Oligodendrocytes	sirtuin 2	Mus musculus
HIST1H4I	Protein	ExoCarta	Oligodendrocytes	histone cluster 1, H4i	Mus musculus
GNG12	Protein	ExoCarta	Oligodendrocytes	guanine nucleotide binding protein (G protein), gamma 12	Mus musculus
GM2574	Protein	ExoCarta	Oligodendrocytes	predicted pseudogene 2574	Mus musculus
HIST1H2AP	Protein	ExoCarta	Oligodendrocytes	histone cluster 1, H2ap	Mus musculus
NME2	Protein	ExoCarta	Oligodendrocytes	NME/NM23 nucleoside diphosphate kinase 2	Mus musculus
PRDX2	Protein	ExoCarta	Oligodendrocytes	peroxiredoxin 2	Mus musculus
HSPA8	Protein	ExoCarta	Oligodendrocytes	heat shock protein 8	Mus musculus
H2AFZ	Protein	ExoCarta	Oligodendrocytes	H2A histone family, member Z	Mus musculus
GM10359	Protein	ExoCarta	Oligodendrocytes	predicted gene 10359	Mus musculus
KRT2	Protein	ExoCarta	Oligodendrocytes	keratin 2	Mus musculus
ACTG1	Protein	ExoCarta	Oligodendrocytes	actin, gamma, cytoplasmic 1	Mus musculus
DPYSL2	Protein	ExoCarta	Oligodendrocytes	dihydropyrimidinase-like 2	Mus musculus
ACTA2	Protein	ExoCarta	Oligodendrocytes	actin, alpha 2, smooth muscle, aorta	Mus musculus
KRT18	Protein	ExoCarta	Oligodendrocytes	keratin 18	Mus musculus
HIST1H2AN	Protein	ExoCarta	Oligodendrocytes	histone cluster 1, H2an	Mus musculus
ENO1B	Protein	ExoCarta	Oligodendrocytes	enolase 1B, retrotransposed	Mus musculus
HIST1H2AI	Protein	ExoCarta	Oligodendrocytes	histone cluster 1, H2ai	Mus musculus
HSP90AA1	Protein	ExoCarta	Oligodendrocytes	heat shock protein 90, alpha (cytosolic), class A member 1	Mus musculus
GSN	Protein	ExoCarta	Oligodendrocytes	gelsolin	Mus musculus
ACTB	Protein	ExoCarta	Oligodendrocytes	actin, beta	Mus musculus
HSPA1L	Protein	ExoCarta	Oligodendrocytes	heat shock protein 1-like	Mus musculus
GM3272	Protein	ExoCarta	Oligodendrocytes	predicted pseudogene 3272	Mus musculus
TUBA3A	Protein	ExoCarta	Oligodendrocytes	tubulin, alpha 3A	Mus musculus
PRDX1	Protein	ExoCarta	Oligodendrocytes	peroxiredoxin 1	Mus musculus
ARF2	Protein	ExoCarta	Oligodendrocytes	ADP-ribosylation factor 2	Mus musculus
KRT10	Protein	ExoCarta	Oligodendrocytes	keratin 10	Mus musculus
HIST1H2AB	Protein	ExoCarta	Oligodendrocytes	histone cluster 1, H2ab	Mus musculus
KRT4	Protein	ExoCarta	Oligodendrocytes	keratin 4	Mus musculus
ATP1A3	Protein	ExoCarta	Oligodendrocytes	ATPase, Na+/K+ transporting, alpha 3 polypeptide	Mus musculus
RAP1A	Protein	ExoCarta	Oligodendrocytes	RAS-related protein-1a	Mus musculus
PKM	Protein	ExoCarta	Oligodendrocytes	pyruvate kinase, muscle	Mus musculus
HIST2H3C2	Protein	ExoCarta	Oligodendrocytes	histone cluster 2, H3c2	Mus musculus
HIST1H3F	Protein	ExoCarta	Oligodendrocytes	histone cluster 1, H3f	Mus musculus
YWHAQ	Protein	ExoCarta	Oligodendrocytes	tyrosine 3-monooxygenase/tryptophan 5-monooxygenase activation protein, theta polypeptide	Mus musculus
QDPR	Protein	ExoCarta	Oligodendrocytes	quinoid dihydropteridine reductase	Mus musculus
HIST1H2AE	Protein	ExoCarta	Oligodendrocytes	histone cluster 1, H2ae	Mus musculus
TUBA8	Protein	ExoCarta	Oligodendrocytes	tubulin, alpha 8	Mus musculus
KRT77	Protein	ExoCarta	Oligodendrocytes	keratin 77	Mus musculus
HIST1H2AO	Protein	ExoCarta	Oligodendrocytes	histone cluster 1, H2ao	Mus musculus
PGK1	Protein	ExoCarta	Oligodendrocytes	phosphoglycerate kinase 1	Mus musculus
IGSF8	Protein	ExoCarta	Oligodendrocytes	immunoglobulin superfamily, member 8	Mus musculus
HIST1H2BL	Protein	ExoCarta	Oligodendrocytes	histone cluster 1, H2bl	Mus musculus
EEF1A2	Protein	ExoCarta	Oligodendrocytes	eukaryotic translation elongation factor 1 alpha 2	Mus musculus
PLP1	Protein	ExoCarta	Oligodendrocytes	proteolipid protein (myelin) 1	Mus musculus
CKB	Protein	ExoCarta	Oligodendrocytes	creatine kinase, brain	Mus musculus
HIST1H4K	Protein	ExoCarta	Oligodendrocytes	histone cluster 1, H4k	Mus musculus
MARCKSL1	Protein	ExoCarta	Oligodendrocytes	MARCKS-like 1	Mus musculus
HIST1H4A	Protein	ExoCarta	Oligodendrocytes	histone cluster 1, H4a	Mus musculus
HIST1H2AD	Protein	ExoCarta	Oligodendrocytes	histone cluster 1, H2ad	Mus musculus
GSTP1	Protein	ExoCarta	Oligodendrocytes	glutathione S-transferase, pi 1	Mus musculus
MOG	Protein	ExoCarta	Oligodendrocytes	myelin oligodendrocyte glycoprotein	Mus musculus
HIST1H3I	Protein	ExoCarta	Oligodendrocytes	histone cluster 1, H3i	Mus musculus
HIST1H3G	Protein	ExoCarta	Oligodendrocytes	histone cluster 1, H3g	Mus musculus
TUBB5	Protein	ExoCarta	Oligodendrocytes	tubulin, beta 5 class I	Mus musculus
KRT16	Protein	ExoCarta	Oligodendrocytes	keratin 16	Mus musculus
GNA13	Protein	ExoCarta	Oligodendrocytes	guanine nucleotide binding protein, alpha 13	Mus musculus
FABP5	Protein	ExoCarta	Oligodendrocytes	fatty acid binding protein 5, epidermal	Mus musculus
APOE	Protein	ExoCarta	Oligodendrocytes	apolipoprotein E	Mus musculus
CNP	Protein	ExoCarta	Oligodendrocytes	2',3'-cyclic nucleotide 3' phosphodiesterase	Mus musculus
HIST1H4N	Protein	ExoCarta	Oligodendrocytes	histone cluster 1, H4n	Mus musculus
HIST1H2AC	Protein	ExoCarta	Oligodendrocytes	histone cluster 1, H2ac	Mus musculus
KRT8	Protein	ExoCarta	Oligodendrocytes	keratin 8	Mus musculus
UBE2N	Protein	ExoCarta	Oligodendrocytes	ubiquitin-conjugating enzyme E2N	Mus musculus
GM12537	Protein	ExoCarta	Oligodendrocytes	predicted gene 12537	Mus musculus
HSPA5	Protein	ExoCarta	Oligodendrocytes	heat shock protein 5	Mus musculus
GM4735	Protein	ExoCarta	Oligodendrocytes	predicted gene 4735	Mus musculus
ARHGDIA	Protein	ExoCarta	Oligodendrocytes	Rho GDP dissociation inhibitor (GDI) alpha	Mus musculus
HIST1H3C	Protein	ExoCarta	Oligodendrocytes	histone cluster 1, H3c	Mus musculus
HIST1H4M	Protein	ExoCarta	Oligodendrocytes	histone cluster 1, H4m	Mus musculus
HSP90AB1	Protein	ExoCarta	Oligodendrocytes	heat shock protein 90 alpha (cytosolic), class B member 1	Mus musculus
NME1	Protein	ExoCarta	Oligodendrocytes	NME/NM23 nucleoside diphosphate kinase 1	Mus musculus
HIST1H4D	Protein	ExoCarta	Oligodendrocytes	histone cluster 1, H4d	Mus musculus
CD81	Protein	ExoCarta	Oligodendrocytes	CD81 antigen	Mus musculus
ATP1A2	Protein	ExoCarta	Oligodendrocytes	ATPase, Na+/K+ transporting, alpha 2 polypeptide	Mus musculus
GDI1	Protein	ExoCarta	Oligodendrocytes	guanosine diphosphate (GDP) dissociation inhibitor 1	Mus musculus
HSPA1A	Protein	ExoCarta	Oligodendrocytes	heat shock protein 1A	Mus musculus
TALDO1	Protein	ExoCarta	Oligodendrocytes	transaldolase 1	Mus musculus
GAPDH	Protein	ExoCarta	Oligodendrocytes	glyceraldehyde-3-phosphate dehydrogenase	Mus musculus
HIST2H3B	Protein	ExoCarta	Oligodendrocytes	histone cluster 2, H3b	Mus musculus
TUBB4B	Protein	ExoCarta	Oligodendrocytes	tubulin, beta 4B class IVB	Mus musculus
HSPA2	Protein	ExoCarta	Oligodendrocytes	heat shock protein 2	Mus musculus
HIST1H2BN	Protein	ExoCarta	Oligodendrocytes	histone cluster 1, H2bn	Mus musculus
EEF1A1	Protein	ExoCarta	Oligodendrocytes	eukaryotic translation elongation factor 1 alpha 1	Mus musculus
TUBB4A	Protein	ExoCarta	Oligodendrocytes	tubulin, beta 4A class IVA	Mus musculus
TUBB6	Protein	ExoCarta	Oligodendrocytes	tubulin, beta 6 class V	Mus musculus
HIST2H2AC	Protein	ExoCarta	Oligodendrocytes	histone cluster 2, H2ac	Mus musculus
MDH1	Protein	ExoCarta	Oligodendrocytes	malate dehydrogenase 1, NAD (soluble)	Mus musculus
UBD	Protein	ExoCarta	Oligodendrocytes	ubiquitin D	Mus musculus
KRT15	Protein	ExoCarta	Oligodendrocytes	keratin 15	Mus musculus
ATP1A1	Protein	ExoCarta	Oligodendrocytes	ATPase, Na+/K+ transporting, alpha 1 polypeptide	Mus musculus
TPI1	Protein	ExoCarta	Oligodendrocytes	triosephosphate isomerase 1	Mus musculus
KRT84	Protein	ExoCarta	Oligodendrocytes	keratin 84	Mus musculus
GNB2	Protein	ExoCarta	Oligodendrocytes	guanine nucleotide binding protein (G protein), beta 2	Mus musculus
YWHAB	Protein	ExoCarta	Oligodendrocytes	tyrosine 3-monooxygenase/tryptophan 5-monooxygenase activation protein, beta polypeptide	Mus musculus
HIST1H3E	Protein	ExoCarta	Oligodendrocytes	histone cluster 1, H3e	Mus musculus
HIST1H2BF	Protein	ExoCarta	Oligodendrocytes	histone cluster 1, H2bf	Mus musculus
YWHAE	Protein	ExoCarta	Oligodendrocytes	tyrosine 3-monooxygenase/tryptophan 5-monooxygenase activation protein, epsilon polypeptide	Mus musculus
EEF2	Protein	ExoCarta	Oligodendrocytes	eukaryotic translation elongation factor 2	Mus musculus
GM12033	Protein	ExoCarta	Oligodendrocytes	predicted gene 12033	Mus musculus
PPIA	Protein	ExoCarta	Oligodendrocytes	peptidylprolyl isomerase A	Mus musculus
CFL1	Protein	ExoCarta	Oligodendrocytes	cofilin 1, non-muscle	Mus musculus
YWHAZ	Protein	ExoCarta	Oligodendrocytes	tyrosine 3-monooxygenase/tryptophan 5-monooxygenase activation protein, zeta polypeptide	Mus musculus
HIST1H3A	Protein	ExoCarta	Oligodendrocytes	histone cluster 1, H3a	Mus musculus
HIST3H2BA	Protein	ExoCarta	Oligodendrocytes	histone cluster 3, H2ba	Mus musculus
PDCD6IP	Protein	ExoCarta	Oligodendrocytes	programmed cell death 6 interacting protein	Mus musculus
CLTC	Protein	ExoCarta	Oligodendrocytes	clathrin, heavy polypeptide (Hc)	Mus musculus
YWHAG	Protein	ExoCarta	Oligodendrocytes	tyrosine 3-monooxygenase/tryptophan 5-monooxygenase activation protein, gamma polypeptide	Mus musculus
HIST4H4	Protein	ExoCarta	Oligodendrocytes	histone cluster 4, H4	Mus musculus
HIST1H4C	Protein	ExoCarta	Oligodendrocytes	histone cluster 1, H4c	Mus musculus
KRT6A	Protein	ExoCarta	Oligodendrocytes	keratin 6A	Mus musculus
HSPA1B	Protein	ExoCarta	Oligodendrocytes	heat shock protein 1B	Mus musculus
ALDOA	Protein	ExoCarta	Oligodendrocytes	aldolase A, fructose-bisphosphate	Mus musculus
GDI2	Protein	ExoCarta	Oligodendrocytes	guanosine diphosphate (GDP) dissociation inhibitor 2	Mus musculus
HIST1H2BJ	Protein	ExoCarta	Oligodendrocytes	histone cluster 1, H2bj	Mus musculus
MBP	Protein	ExoCarta	Oligodendrocytes	myelin basic protein	Mus musculus
KRT17	Protein	ExoCarta	Oligodendrocytes	keratin 17	Mus musculus
CAR2	Protein	ExoCarta	Oligodendrocytes	carbonic anhydrase 2	Mus musculus
KRT13	Protein	ExoCarta	Oligodendrocytes	keratin 13	Mus musculus
KRT1	Protein	ExoCarta	Oligodendrocytes	keratin 1	Mus musculus
HIST1H4H	Protein	ExoCarta	Oligodendrocytes	histone cluster 1, H4h	Mus musculus
DPYSL3	Protein	ExoCarta	Oligodendrocytes	dihydropyrimidinase-like 3	Mus musculus
HIST1H3H	Protein	ExoCarta	Oligodendrocytes	histone cluster 1, H3h	Mus musculus
TUBA3B	Protein	ExoCarta	Oligodendrocytes	tubulin, alpha 3B	Mus musculus
TUBA4A	Protein	ExoCarta	Oligodendrocytes	tubulin, alpha 4A	Mus musculus
GLTP	Protein	ExoCarta	Oligodendrocytes	glycolipid transfer protein	Mus musculus
HIST1H3B	Protein	ExoCarta	Oligodendrocytes	histone cluster 1, H3b	Mus musculus
PEBP1	Protein	ExoCarta	Oligodendrocytes	phosphatidylethanolamine binding protein 1	Mus musculus
